# Supplementary material for: Kindlin-2 mediates mechanotransduction in bone by regulating expression of Sclerostin in osteocytes
Source: Commun Biol. 2021 Mar 25;4:402. doi: 10.1038/s42003-021-01950-4 (PMC7994671; doi:10.1038/s42003-021-01950-4)
Supplement: Supplementary file 5 — Supplementary Data 1 [file 42003_2021_1950_MOESM5_ESM.xlsx]

## Sheet: Fig1b-f
Figure 1 (b-f) Quantification of CT results of tibial cortical and trabecular bone in control and cKO mice.
Supplementary Figure 1b
Figure 1b-f
		Tibia-uCT
Mouse ID		Cre=Dmp1-Cre	Trabecular bone						Cortical Bone
		Genotype	BMD (g/cm3)	BV/TV	BS/BV	Tb.Th (um)	Tb. Sp (um)	Tb. N (1/mm)	BMD (g/cm3)	BV/TV	BS/BV	Ct. Th (um)
	Control	K2 fl/fl	0.2972	9.82843	0.05263	80.2437	429.149	0.00122	1.2182	92.6687	0.0142	253.541
		K2 fl/fl	0.347	12.8359	0.05429	74.2639	340.347	0.00173	1.2396	92.4469	0.0145	242.737
		K2 fl/fl	0.3417	11.6822	0.06158	68.5191	388.296	0.0017	1.2318	94.2625	0.01442	234.432
		K2 fl/fl	0.3587	11.9756	0.0572	72.7588	332.401	0.00165	1.206	93.1561	0.01413	250.334
		K2 fl/fl	0.3505	15.1756	0.06028	66.2276	283.809	0.00229	1.2543	91.3687	0.01492	225.683
		K2 fl/fl	0.3572	19.4358	0.05184	76.0663	287.13	0.00256	1.2515	97.6398	0.01358	252.809
		K2 fl/fl	0.2991	11.2662	0.07019	59.1377	288.23	0.00191	1.2204	95.2554	0.01496	224.652
		K2 fl/fl	0.3469	18.0194	0.05144	80.1875	294.176	0.00225	1.2358	97.6777	0.01409	240.906
		K2 fl/fl	0.3378	18.1385	0.05464	72.0028	342.986	0.00252	1.2561	97.6485	0.01445	246.124
		K2 fl/fl	0.3168	14.4273	0.05904	68.3959	280.066	0.00211	1.2182	94.584	0.01367	270.933
		K2 fl/fl	0.2057	6.9189	0.07243	59.0446	514.962	0.00117	1.226	94.798	0.01548	222.148
		K2 fl/fl	0.3518	20.1082	0.0493	77.489	309.209	0.00259	1.2857	95.49	0.01419	245.898
	Cko	Cre, K2 fl/fl	0.189	5.5946	0.06439	75.7515	553.531	0.00074	1.2295	94.758	0.01599	211.07
		Cre, K2 fl/fl	0.2146	7.05151	0.06516	74.9144	549.406	0.00094	1.2243	96.8041	0.01437	253.456
		Cre, K2 fl/fl	0.2431	11.036	0.05404	88.0049	569.654	0.00125	1.2789	97.7559	0.01508	234.128
		Cre, K2 fl/fl	0.212	7.40272	0.05838	81.6501	564.444	0.00091	1.2353	96.5333	0.01398	259.577
		Cre, K2 fl/fl	0.2825	5.54719	0.06288	74.5055	540.38	0.00074	1.1867	92.805	0.01386	258.415
		Cre, K2 fl/fl	0.2324	8.17292	0.06049	76.2435	524.478	0.00107	1.2016	94.2786	0.01555	221.928
		Cre, K2 fl/fl	0.2376	9.78614	0.05927	76.2904	506.73	0.00128	1.3002	97.8306	0.01544	225.588
		Cre, K2 fl/fl	0.1587	3.25383	0.07754	66.3119	598.518	0.00049	1.2803	96.3573	0.01525	227.18
		Cre, K2 fl/fl	0.2184	7.66182	0.05531	85.8436	561.709	0.00089	1.2341	96.1401	0.01392	265.625
		Cre, K2 fl/fl	0.1679	4.23568	0.07691	68.625	618.316	0.00062	1.2854	97.0263	0.01525	236.53

## Sheet: Fig1h-l
Figure 1. (h-l) Quantification of CT data of ulna cortical and trabecular bone in control and cKO mice.
Supplemetary Figure 1c
Figure 1h-l		Ulna/ Radius uCT
		Cre=Dmp1-Cre	Trabecular bone (ulna)						Cortical Bone (ulna)				Cortical Bone (left-radius)
		Genotype	BMD (g/cm3)	BV/TV	BS/BV	Tb.Th (um)	Tb. Sp (um)	Tb. N (1/mm)	BMD (g/cm3)	BV/TV	BS/BV	Ct. Th (um)	BMD (g/cm3)	BV/TV	BS/BV	Ct. Th (um)
	Control	K2 fl/fl	0.5182	11.447	0.05428	86.2167	280.199	0.00133	0.5263	27.8425	0.01714	211.883	0.5639	31.4758	0.01581	206.452
		K2 fl/fl	0.4281	6.03741	0.06583	61.4793	300.827	0.00098	0.6714	37.4477	0.01735	204.745	0.6136	33.6183	0.01698	195.768
		K2 fl/fl	0.5155	4.1787	0.09141	50.2708	291.985	0.00083	0.5286	28.1082	0.0172	213.413	0.5611	31.3789	0.01573	212.348
		K2 fl/fl	0.5743	10.7478	0.06079	75.6565	286.565	0.00142	0.6377	36.1022	0.01604	218.478	0.619	34.9541	0.01609	207.094
		K2 fl/fl	0.5923	12.6308	0.05591	81.804	264.908	0.00154	0.6331	35.8863	0.01715	208.994	0.5565	27.9283	0.01738	204.695
		K2 fl/fl	0.511	9.90761	0.05544	80.9094	289.136	0.00122	0.523	28.8458	0.01704	207.163	0.5907	31.8643	0.01761	181.264
		K2 fl/fl	0.5189	5.97597	0.0812	55.6872	296.177	0.00107	0.5751	32.104	0.0168	210.22	0.6494	37.5824	0.01645	218.547
		K2 fl/fl	0.5263	8.07756	0.05873	87.9351	288.788	0.00092	0.5834	34.7253	0.01507	239.654	0.6211	34.9495	0.01601	211.562
		K2 fl/fl	0.3959	2.21539	0.08857	50.8243	317.204	0.00044	0.6659	39.2806	0.01638	212.493	0.6209	35.9079	0.01578	210.748
		K2 fl/fl	0.479	6.32516	0.06544	65.6088	288.684	0.00096	0.5113	28.3721	0.01674	214.685	0.6549	37.2485	0.01758	185.653
		K2 fl/fl	0.4511	7.6602	0.04781	92.9861	293.236	0.00082	0.542	30.1127	0.01677	213.055	0.5172	28.406	0.01796	187.131
		K2 fl/fl	0.4098	5.18426	0.0785	56.4851	289.019	0.00092	0.545	28.8036	0.01691	220.63	0.6045	35.6991	0.01615	199.958
		K2 fl/fl	0.5415	13.4176	0.06673	71.9127	297.164	0.00187	0.6192	32.3637	0.01789	209.598	0.704	40.8046	0.0167	215.641
		K2 fl/fl	0.4597	5.83422	0.08272	56.0412	288.701	0.00104	0.5672	28.5534	0.01765	211.911	0.4815	25.0908	0.01713	202.761
		K2 fl/fl	0.3625	4.62667	0.07576	78.6123	347.755	0.00059	0.4193	16.5216	0.03029	131.205	0.4463	21.1123	0.0262	151.989
		K2 fl/fl	0.3217	1.86538	0.11646	43.3962	318.5	0.00043	0.623	32.6941	0.01771	212.941	0.5945	32.4186	0.01828	180.642
		K2 fl/fl	0.2735	3.81974	0.06777	62.3978	337.271	0.00061	0.6389	34.1892	0.01984	191.708	0.6379	35.2016	0.01977	157.491
		K2 fl/fl	0.278	1.49358	0.11272	47.6533	377.547	0.00031	0.6356	33.541	0.01959	187.548	0.5793	29.6776	0.02039	178.361
		K2 fl/fl	0.2644	1.28094	0.11634	42.6111	343.111	0.0003	0.6146	33.6946	0.01591	243.137	0.5589	32.6471	0.01589	213.416
		K2 fl/fl	0.2636	1.83307	0.07578	58.0147	355.516	0.00032	0.6223	33.5184	0.01635	219.631	0.5507	27.5223	0.02066	175.179
		K2 fl/fl	0.25	1.52454	0.05085	85.8974	355.429	0.00018	0.5269	26.8802	0.01985	183.871	0.5651	28.8367	0.02223	153.406
		K2 fl/fl	0.2691	2.59803	0.07854	59.1728	325.41	0.00044	0.4599	22.541	0.01819	205.75	0.5775	31.9022	0.0182	193.719
	cKO	Cre, K2 fl/fl	0.3032	1.99141	0.07839	57.7553	326.97	0.00034	0.6014	32.3431	0.0177	209.769	0.5508	28.5501	0.01884	172.763
		Cre, K2 fl/fl	0.3028	1.64685	0.07493	65.9173	322.814	0.00025	0.5659	30.4992	0.01725	210.621	0.4903	21.7184	0.02048	177.858
		Cre, K2 fl/fl	0.3448	1.34385	0.08805	50.5077	325.561	0.00027	0.5207	20.0618	0.02284	184.556	0.5256	19.2785	0.02296	191.881
		Cre, K2 fl/fl	0.3802	3.77394	0.07535	62.1689	304.019	0.00061	0.5346	27.2171	0.01683	232.476	0.514	27.0661	0.01641	217.471
		Cre, K2 fl/fl	0.3591	3.50895	0.061	80.1338	326.198	0.00044	0.6156	32.649	0.01842	194.493	0.6066	31.6932	0.02056	155.61
		Cre, K2 fl/fl	0.2793	1.49681	0.07196	74.944	342.954	0.0002	0.6326	33.7607	0.01711	219.078	0.646	36.2956	0.01776	175.981
		Cre, K2 fl/fl	0.2795	0.69981	0.07481	69.6917	318.269	0.0001	0.5867	33.591	0.01579	231.777	0.638	36.2731	0.01557	225.862
		Cre, K2 fl/fl	0.3537	2.58548	0.06199	91.955	292.815	0.00028	0.428	20.5624	0.02116	174.77	0.6122	29.0337	0.01949	196.857
		Cre, K2 fl/fl	0.2881	1.73863	0.07285	66.4151	267.684	0.00026	0.4338	19.1817	0.02237	183.463	0.5173	23.2996	0.0221	171.967
		Cre, K2 fl/fl	0.3391	2.35212	0.06853	73.5572	322.006	0.00032	0.6356	35.8063	0.01688	214.772	0.6137	34.1266	0.01739	183.729
		Cre, K2 fl/fl	0.2806	3.07199	0.07971	56.8972	338.316	0.00054	0.5226	26.162	0.02097	176.707	0.5488	28.4947	0.02074	152.843
		Cre, K2 fl/fl	0.2968	2.96672	0.07979	61.1743	366.868	0.00048	0.6509	33.7219	0.02029	188.389	0.5323	24.3811	0.02194	153.71
		Cre, K2 fl/fl	0.5235	8.43997	0.07864	58.6813	270.043	0.00144	0.5045	26.4508	0.01765	207.501	0.5594	33.2495	0.01603	211.411
		Cre, K2 fl/fl	0.4872	7.05061	0.07846	62.1415	288.913	0.00113	0.5529	30.102	0.01702	213.918	0.6635	37.244	0.01624	212.156
		Cre, K2 fl/fl	0.4496	3.33219	0.09853	48.4652	309.227	0.00069	0.635	35.894	0.01732	202.252	0.6293	33.8443	0.01725	194.464
		Cre, K2 fl/fl	0.3919	1.70985	0.10817	45.2627	371.328	0.00038	0.546	28.6722	0.0186	195.024	0.563	31.1174	0.01779	178.516
		Cre, K2 fl/fl	0.4795	7.23972	0.07334	63.3862	315.315	0.00114	0.6011	31.7465	0.01835	209.454	0.4921	27.0647	0.01878	191.448
		Cre, K2 fl/fl	0.4366	3.14216	0.10624	43.895	326.778	0.00072	0.5433	29.3785	0.01632	219.223	0.553	31.1577	0.01693	187.574
		Cre, K2 fl/fl	0.3894	2.25562	0.08421	61.9	307.748	0.00036	0.6162	33.9898	0.01631	229.005	0.5953	33.6394	0.01644	210.745
		Cre, K2 fl/fl	0.4555	6.01961	0.0733	61.2653	306.413	0.00098	0.6042	31.6693	0.01718	217.284	0.5892	31.385	0.01859	189.384
		Cre, K2 fl/fl	0.4251	2.89706	0.08941	53.0578	274.979	0.00055	0.6245	34.8984	0.01779	203.712	0.5677	31.8962	0.01755	188.517
		Cre, K2 fl/fl	0.4858	3.14415	0.09914	54.1032	306.466	0.00058	0.3906	19.6488	0.01702	219.475	0.5322	27.9611	0.01782	209.582

## Sheet: Fig1n-r
Figure 1. (n-r) Quantification of mCT data of calvaria ROI in control and cKO mice.
Supplementary Figure 1a
Figure 1n-r
Control = Kindlin-2 fl/fl
CKO = Dmp1-Cre; Kindlin-2 fl/fl
Calvaria uCT
	BMD (g/cm3)		BV/TV		BS/BV		Thickness (um)		Tb. Sp (um)		Tb. N (1/mm)
	Control	CKO	Control	CKO	Control	CKO	Control	CKO	Control	CKO	Control	CKO
	0.8545	0.8003	64.8262	60.4749	0.02653	0.02242	112.401	137.982	80.8214	86.9914	5.77	4.38
	0.7665	0.795	54.9078	59.8573	0.03094	0.02517	102.189	121.514	84.5217	90.9022	5.37	4.93
	0.8245	0.8899	62.7712	68.732	0.02582	0.02106	115.142	143.637	80.0558	81.0812	5.45	4.79
	0.8243	0.8402	60.9091	63.4782	0.02628	0.02169	117.049	141.205	81.7708	96.9362	5.2	4.5
	0.8334	0.8625	64.2566	64.7148	0.02597	0.0255	114.171	123.352	81.7831	75.0378	5.63	5.25
	0.8095	0.8158	59.6353	59.5919	0.02519	0.03104	123.681	102.184	87.7328	67.7703	4.82	5.83
	0.9224		70.9745		0.01945		151.523		102.404		4.68
	0.8316		62.2561		0.02643		112.518		80.4708		5.53
	0.8665		66.2774		0.02516		119.85		74.6277		5.53
	0.7985		60.1008		0.02545		119.381		80.6432		5.03
ave	0.83317	0.83395	62.6915	62.8082	0.025722	0.02448	118.79	128.312	83.4831	83.1198	5.301	4.94667

## Sheet: Fig1u-x
Figure1. (u) Representative force-displacement curve for femurs from control and cKO mice. (v-x) Quantification data of max-load, max-displacement and stiffness for the femurs from control and cKO mice.
Control = Kindlin-2 fl/fl
CKO = Dmp1-Cre; Kindlin-2 fl/fl
	Fig1.u				Fig1. v		Fig1.w		Fig1.x
	Representative data				Max_Load (N)		Max_Disp (mm)		Stiffness (N/mm)
	Displacement/ mm	Load (N)
		Control	CKO		Control	CKO	Control	CKO	Control	CKO
	0	0	0		14.4933	13.1033	0.214351	0.285463	114.741	93.8348
	4.9e-05	0.04	0.03		15.8833	11.4167	0.208873	0.177517	121.382	76.418
	0.000456	0.03	0.04		19.54	17.28	0.22109	0.257665	131.995	114.301
	0.001043	0.04	0.04		16.56	16.21	0.243805	0.234655	106.921	120.51
	0.001662	0.05	0.03		21.12	17.42	0.237397	0.20306	135.841	140.872
	0.002146	0.05	0.03		21.2	13.42	0.205433	0.197008	149.195	112.416
	0.002599	0.05	0.05		21.46	12.7567	0.257733	0.256018	136.256	88.7321
	0.003067	0.07	0.04		21.09	15.3067	0.257733	0.192602	141.732	128.08
	0.003566	0.05	0.04		17.0667	14.34	0.2289	0.174995	110.228	112.073
	0.004021	0.07	0.04		20.57	15.8567	0.226137	0.248322	144.74	104.459
	0.004392	0.08	0.03		22.7	12.8333	0.267597	0.200121	151.445	88.0956
	0.004853	0.11	0.05		19.11	16.3767	0.290988	0.25864	126.99	115.765
	0.00537	0.11	0.03		17.29	13.7967	0.261039	0.249025	126.145	88.9103
	0.00583	0.12	0.07		17.65	14.0267	0.272865	0.218977	134.348	113.782
	0.006227	0.14	0.04		17.11	14.0133	0.31402	0.212559	133.442	128.604
	0.006583	0.14	0.07		17.1433	19.2	0.286135	0.228013	118.635	140.761
	0.007194	0.22	0.05		22.3767	15.19	0.29374	0.226224	133.655	104.41
	0.007651	0.19	0.05		20.6267	13.06	0.237515	0.221729	152.483	113.173
	0.008023	0.23	0.07		13.28	12.9	0.275761	0.228614	96.6608	93.4062
	0.008479	0.25	0.05		13.83	17.0133	0.342399	0.265157	94.9951	98.4867
	0.009018	0.29	0.08		19.35	15.04	0.263394	0.214078	141.639	104.412
	0.009522	0.3	0.07		18.55	19.91	0.300008	0.247328	144.955	133.135
	0.009925	0.32	0.07			16.67	0.259405	0.217915		122.824
	0.010284	0.34	0.07			15.38		0.205626		103.061
	0.010697	0.37	0.07			14.5133		0.327698		100.473
	0.011307	0.43	0.1			12.77		0.213646		86.2929
	0.011695	0.45	0.08
	0.012294	0.51	0.07
	0.012684	0.54	0.08
	0.013161	0.58	0.07
	0.013465	0.6	0.08
	0.013564	0.59	0.08
	0.01463	0.77	0.11
	0.014965	0.77	0.1
	0.015268	0.81	0.11
	0.015868	0.85	0.1
	0.016236	0.92	0.11
	0.016723	0.96	0.12
	0.017149	1.03	0.12
	0.017549	1.04	0.14
	0.017651	1.06	0.12
	0.018692	1.25	0.12
	0.018962	1.28	0.14
	0.019547	1.33	0.12
	0.019923	1.36	0.12
	0.020457	1.44	0.15
	0.020866	1.51	0.15
	0.021453	1.57	0.18
	0.021876	1.63	0.22
	0.022392	1.68	0.18
	0.022891	1.76	0.22
	0.023417	1.83	0.22
	0.02388	1.91	0.23
	0.024347	1.94	0.23
	0.024854	2.02	0.26
	0.025306	2.07	0.27
	0.025865	2.16	0.29
	0.026332	2.22	0.29
	0.026775	2.27	0.3
	0.02733	2.33	0.32
	0.027802	2.42	0.33
	0.02826	2.47	0.32
	0.028823	2.54	0.34
	0.029219	2.61	0.4
	0.02975	2.66	0.37
	0.030353	2.79	0.43
	0.030733	2.8	0.43
	0.03125	2.9	0.44
	0.031757	2.94	0.43
	0.032252	3.02	0.47
	0.032772	3.1	0.48
	0.033251	3.16	0.49
	0.033762	3.23	0.49
	0.034199	3.3	0.51
	0.03474	3.34	0.55
	0.035295	3.41	0.58
	0.035697	3.46	0.55
	0.036243	3.54	0.59
	0.036721	3.61	0.59
	0.037153	3.68	0.66
	0.037682	3.75	0.66
	0.038245	3.85	0.69
	0.03871	3.91	0.67
	0.039193	3.96	0.74
	0.039641	4.04	0.74
	0.040249	4.12	0.78
	0.040731	4.19	0.78
	0.04118	4.24	0.82
	0.041678	4.31	0.82
	0.042215	4.39	0.85
	0.042653	4.48	0.87
	0.043136	4.57	0.89
	0.043626	4.6	0.95
	0.044225	4.72	0.98
	0.044633	4.75	1
	0.045153	4.83	1.02
	0.045601	4.9	1.04
	0.046139	4.99	1.07
	0.046639	5.07	1.08
	0.047125	5.12	1.15
	0.047587	5.2	1.17
	0.048123	5.27	1.18
	0.048591	5.36	1.22
	0.049127	5.45	1.25
	0.049623	5.51	1.28
	0.050141	5.59	1.29
	0.05057	5.66	1.35
	0.051151	5.73	1.39
	0.051643	5.84	1.4
	0.052051	5.88	1.41
	0.052587	5.99	1.47
	0.053101	6.03	1.47
	0.053541	6.11	1.52
	0.054106	6.21	1.57
	0.054613	6.29	1.57
	0.055072	6.33	1.62
	0.05553	6.4	1.65
	0.056069	6.5	1.7
	0.056583	6.58	1.72
	0.057056	6.65	1.76
	0.05759	6.72	1.77
	0.05808	6.8	1.8
	0.058577	6.89	1.83
	0.059063	6.94	1.91
	0.059584	7.03	1.92
	0.060092	7.16	1.96
	0.060559	7.17	1.99
	0.061072	7.25	2.06
	0.061564	7.35	2.07
	0.062022	7.42	2.13
	0.062528	7.51	2.14
	0.063109	7.58	2.18
	0.063542	7.65	2.24
	0.064028	7.75	2.27
	0.064615	7.8	2.28
	0.065053	7.91	2.35
	0.065545	7.97	2.38
	0.066043	8.05	2.43
	0.066555	8.13	2.44
	0.067029	8.2	2.5
	0.067573	8.28	2.53
	0.068041	8.34	2.55
	0.068538	8.45	2.64
	0.069045	8.5	2.65
	0.069518	8.6	2.69
	0.070019	8.65	2.73
	0.070547	8.75	2.77
	0.071089	8.86	2.84
	0.071473	8.9	2.87
	0.072027	9	2.91
	0.072576	9.08	2.93
	0.073096	9.17	2.99
	0.073484	9.24	3.04
	0.074118	9.35	3.06
	0.074599	9.38	3.1
	0.075038	9.45	3.12
	0.075483	9.54	3.21
	0.076083	9.65	3.23
	0.076576	9.68	3.27
	0.07708	9.79	3.31
	0.077516	9.85	3.34
	0.078092	9.94	3.38
	0.078573	10.03	3.42
	0.079048	10.08	3.45
	0.079543	10.16	3.52
	0.080091	10.26	3.54
	0.080559	10.33	3.58
	0.081084	10.4	3.61
	0.081591	10.51	3.69
	0.082085	10.57	3.71
	0.082603	10.64	3.72
	0.083134	10.74	3.8
	0.08355	10.77	3.8
	0.084114	10.86	3.87
	0.084658	10.99	3.93
	0.085166	11.06	4.01
	0.085561	11.11	4.01
	0.086084	11.17	4.05
	0.086636	11.25	4.08
	0.087146	11.33	4.13
	0.087629	11.4	4.16
	0.088159	11.48	4.24
	0.088626	11.55	4.27
	0.089244	11.65	4.31
	0.089703	11.73	4.34
	0.090229	11.78	4.41
	0.09075	11.88	4.45
	0.091308	11.95	4.5
	0.091734	11.98	4.53
	0.092333	12.09	4.57
	0.092927	12.15	4.6
	0.093455	12.24	4.66
	0.093996	12.25	4.68
	0.094557	12.31	4.77
	0.09523	12.37	4.79
	0.095873	12.39	4.82
	0.096666	12.43	4.86
	0.09741	12.46	4.93
	0.098161	12.44	4.97
	0.098976	12.46	5.03
	0.099748	12.46	5.08
	0.100577	12.4	5.12
	0.101535	12.37	5.14
	0.102689	12.31	5.2
	0.104014	12.22	5.2
	0.105314	12.09	5.27
	0.106206	11.96	5.33
	0.106697	11.85	5.34
	0.106852	11.74	5.41
	0.10699	11.63	5.48
	0.107016	11.56	5.52
	0.10709	11.55	5.52
	0.107188	11.52	5.6
	0.107184	11.44	5.64
	0.107392	11.44	5.7
	0.107603	11.48	5.75
	0.107692	11.41	5.8
	0.10801	11.47	5.82
	0.108165	11.48	5.85
	0.108463	11.48	5.93
	0.108794	11.54	5.96
	0.109068	11.56	6
	0.109471	11.6	6.06
	0.109863	11.65	6.1
	0.110214	11.71	6.14
	0.110612	11.76	6.22
	0.111059	11.81	6.22
	0.111514	11.91	6.25
	0.111946	11.92	6.32
	0.112399	11.98	6.37
	0.112901	12.06	6.41
	0.1134	12.13	6.45
	0.113852	12.15	6.51
	0.114448	12.26	6.54
	0.114885	12.29	6.56
	0.115423	12.35	6.66
	0.115995	12.44	6.67
	0.116497	12.51	6.74
	0.116975	12.55	6.8
	0.117534	12.59	6.83
	0.1181	12.68	6.87
	0.118585	12.72	6.92
	0.119156	12.74	6.95
	0.119717	12.83	7.02
	0.120282	12.85	7.05
	0.12084	12.87	7.09
	0.121396	12.95	7.13
	0.121955	12.99	7.21
	0.122483	13.03	7.22
	0.123047	13.09	7.26
	0.123566	13.12	7.32
	0.124154	13.16	7.37
	0.124708	13.2	7.4
	0.125113	13.2	7.44
	0.125673	13.24	7.51
	0.126234	13.31	7.55
	0.126677	13.31	7.58
	0.127163	13.34	7.68
	0.127717	13.42	7.68
	0.12822	13.39	7.73
	0.12866	13.46	7.77
	0.129133	13.47	7.77
	0.1297	13.53	7.88
	0.130185	13.57	7.91
	0.130594	13.6	7.95
	0.131061	13.64	7.98
	0.131556	13.68	8.02
	0.132132	13.72	8.09
	0.132558	13.73	8.13
	0.133051	13.8	8.16
	0.133514	13.84	8.2
	0.134014	13.88	8.27
	0.134517	13.94	8.31
	0.134984	13.97	8.34
	0.135479	13.99	8.38
	0.135971	14.04	8.42
	0.136391	14.06	8.46
	0.136833	14.15	8.54
	0.137343	14.19	8.54
	0.137894	14.23	8.61
	0.138323	14.26	8.67
	0.138808	14.34	8.69
	0.139301	14.39	8.73
	0.13981	14.43	8.79
	0.140265	14.47	8.83
	0.140821	14.53	8.9
	0.141291	14.57	8.93
	0.141812	14.65	8.97
	0.142272	14.68	9
	0.142791	14.72	9.06
	0.143292	14.75	9.09
	0.143796	14.79	9.16
	0.144311	14.87	9.17
	0.144847	14.9	9.24
	0.145341	14.98	9.27
	0.14582	14.98	9.32
	0.146397	15.04	9.37
	0.14694	15.12	9.42
	0.147376	15.12	9.46
	0.147941	15.18	9.49
	0.148442	15.23	9.53
	0.14894	15.27	9.6
	0.14947	15.31	9.64
	0.150023	15.38	9.65
	0.150515	15.41	9.71
	0.151031	15.44	9.74
	0.151572	15.52	9.81
	0.152136	15.5	9.85
	0.15264	15.55	9.87
	0.153148	15.6	9.93
	0.153727	15.63	9.97
	0.154252	15.66	10.03
	0.154715	15.68	10.05
	0.15528	15.72	10.12
	0.155761	15.74	10.12
	0.156335	15.81	10.19
	0.156816	15.81	10.22
	0.157273	15.82	10.29
	0.15783	15.89	10.31
	0.15831	15.9	10.38
	0.158762	15.93	10.4
	0.159254	15.94	10.42
	0.159755	15.99	10.48
	0.16025	16.07	10.53
	0.1607	16.07	10.56
	0.161213	16.11	10.63
	0.161676	16.15	10.64
	0.162174	16.21	10.67
	0.162663	16.21	10.7
	0.163096	16.26	10.75
	0.163621	16.33	10.78
	0.164065	16.33	10.85
	0.164524	16.38	10.86
	0.165035	16.43	10.9
	0.165505	16.47	10.93
	0.166013	16.55	11
	0.166461	16.56	11.01
	0.166957	16.6	11.07
	0.167422	16.64	11.08
	0.167934	16.69	11.15
	0.168429	16.74	11.19
	0.168924	16.81	11.21
	0.169435	16.82	11.25
	0.169923	16.88	11.3
	0.170398	16.92	11.3
	0.170937	16.96	11.34
	0.171437	17.02	11.38
	0.171965	17.08	11.44
	0.172432	17.1	11.47
	0.172973	17.13	11.52
	0.173486	17.19	11.54
	0.173984	17.21	11.56
	0.174533	17.29	11.58
	0.175047	17.3	11.63
	0.175547	17.36	11.65
	0.176115	17.39	11.69
	0.176635	17.46	11.73
	0.17712	17.44	11.77
	0.177658	17.5	11.78
	0.178261	17.55	11.81
	0.178694	17.59	11.81
	0.179308	17.61	11.88
	0.179825	17.66	11.89
	0.180299	17.66	11.91
	0.180894	17.67	11.92
	0.181404	17.73	11.98
	0.181911	17.74	12
	0.182499	17.8	12.03
	0.182989	17.81	12.04
	0.183485	17.81	12.07
	0.184105	17.87	12.1
	0.184616	17.89	12.13
	0.185167	17.89	12.14
	0.185704	17.89	12.2
	0.186215	17.92	12.22
	0.186669	17.92	12.25
	0.187307	17.98	12.26
	0.187809	18	12.28
	0.188237	17.99	12.31
	0.188754	17.99	12.33
	0.18933	18.03	12.37
	0.189741	18.03	12.4
	0.190264	18.06	12.4
	0.190781	18.09	12.46
	0.191198	18.09	12.47
	0.191681	18.11	12.5
	0.192164	18.11	12.48
	0.192657	18.14	12.57
	0.193175	18.17	12.55
	0.193603	18.18	12.59
	0.194177	18.22	12.61
	0.194594	18.22	12.62
	0.195077	18.25	12.63
	0.195571	18.27	12.68
	0.196045	18.29	12.69
	0.196563	18.35	12.72
	0.197012	18.33	12.74
	0.197462	18.38	12.77
	0.197885	18.4	12.79
	0.198404	18.42	12.8
	0.198901	18.49	12.8
	0.199346	18.51	12.83
	0.199812	18.54	12.83
	0.200331	18.58	12.87
	0.200809	18.61	12.87
	0.201311	18.66	12.9
	0.201755	18.66	12.94
	0.202223	18.7	12.95
	0.202785	18.73	12.95
	0.203281	18.76	12.99
	0.203747	18.83	12.99
	0.204266	18.86	13.02
	0.204772	18.87	13.03
	0.205259	18.9	13.03
	0.205794	18.97	13.03
	0.206252	19.01	13.09
	0.20668	19.03	13.1
	0.207224	19.06	13.12
	0.207715	19.09	13.12
	0.208206	19.12	13.13
	0.208748	19.19	13.18
	0.209171	19.21	13.2
	0.209745	19.24	13.24
	0.210234	19.25	13.21
	0.210685	19.31	13.27
	0.211183	19.34	13.25
	0.211735	19.39	13.27
	0.212192	19.42	13.29
	0.212677	19.46	13.31
	0.213237	19.49	13.32
	0.213736	19.54	13.32
	0.214178	19.54	13.35
	0.214656	19.6	13.39
	0.215253	19.65	13.35
	0.215725	19.67	13.36
	0.21623	19.72	13.42
	0.21667	19.73	13.42
	0.217222	19.76	13.43
	0.217762	19.8	13.42
	0.218231	19.83	13.44
	0.21872	19.86	13.44
	0.219301	19.93	13.46
	0.219743	19.95	13.46
	0.22024	19.98	13.47
	0.220772	20.04	13.5
	0.221321	20.05	13.49
	0.221813	20.08	13.5
	0.222366	20.11	13.49
	0.222832	20.15	13.53
	0.223391	20.17	13.51
	0.223875	20.23	13.53
	0.224364	20.24	13.53
	0.224886	20.26	13.54
	0.225433	20.3	13.55
	0.226049	20.31	13.55
	0.226509	20.33	13.61
	0.227012	20.39	13.6
	0.227544	20.39	13.61
	0.22806	20.42	13.61
	0.228595	20.44	13.61
	0.22914	20.46	13.65
	0.22967	20.49	13.65
	0.230151	20.49	13.65
	0.230722	20.52	13.65
	0.231248	20.53	13.65
	0.231688	20.53	13.68
	0.232391	20.57	13.69
	0.232881	20.56	13.69
	0.233321	20.59	13.69
	0.233912	20.6	13.71
	0.234468	20.59	13.71
	0.234978	20.63	13.69
	0.235509	20.6	13.73
	0.236062	20.64	13.72
	0.236608	20.64	13.72
	0.237162	20.64	13.73
	0.237683	20.65	13.72
	0.238235	20.64	13.76
	0.23878	20.64	13.76
	0.239349	20.65	13.73
	0.239906	20.64	13.77
	0.240473	20.64	13.76
	0.241047	20.6	13.73
	0.241683	20.63	13.76
	0.242336	20.57	13.76
	0.24297	20.57	13.77
	0.243684	20.49	13.77
	0.24429	20.46	13.79
	0.244917	20.42	13.76
	0.245766	20.35	13.77
	0.246477	20.28	13.79
	0.247161	20.23	13.76
	0.247892	20.15	13.79
	0.248574	20.06	13.79
	0.249174	20	13.79
	0.249725	19.91	13.77
	0.250228	19.79	13.79
	0.250758	19.75	13.79
	0.251227	19.69	13.79
	0.251679	19.57	13.82
	0.252016	19.49	13.79
	0.252379	19.42	13.79
	0.252734	19.34	13.79
	0.253143	19.28	13.8
	0.253543	19.25	13.79
	0.253825	19.21	13.82
	0.254183	19.13	13.82
	0.254568	19.1	13.79
	0.254928	19.05	13.79
	0.255381	19.06	13.76
	0.255786	19.02	13.76
	0.25617	19.01	13.73
	0.256562	18.95	13.76
	0.257099	18.95	13.73
	0.257541	18.9	13.73
	0.258071	18.87	13.72
	0.258499	18.83	13.71
	0.259056	18.81	13.71
	0.259662	18.77	13.72
	0.260168	18.75	13.69
	0.260774	18.75	13.71
	0.261295	18.68	13.68
	0.261741	18.61	13.69
	0.262286	18.58	13.65
	0.262754	18.57	13.68
	0.263192	18.54	13.64
	0.263646	18.51	13.65
	0.264147	18.51	13.66
	0.264499	18.47	13.64
	0.264971	18.42	13.6
	0.265374	18.39	13.6
	0.265804	18.39	13.57
	0.266261	18.39	13.6
	0.266679	18.39	13.55
	0.26705	18.36	13.55
	0.267465	18.36	13.54
	0.267861	18.38	13.53
	0.268368	18.35	13.51
	0.268721	18.32	13.51
	0.269225	18.35	13.53
	0.2697	18.35	13.5
	0.270158	18.35	13.49
	0.270543	18.35	13.53
	0.271055	18.36	13.49
	0.271481	18.36	13.47
	0.272045	18.38	13.49
	0.272465	18.38	13.49
	0.272986	18.39	13.47
	0.273393	18.38	13.44
	0.274005	18.4	13.46
	0.274447	18.42	13.44
	0.274956	18.4	13.46
	0.2755	18.47	13.46
	0.275983	18.43	13.46
	0.27645	18.47	13.46
	0.276937	18.47	13.47
	0.277365	18.5	13.43
	0.277903	18.51	13.46
	0.278376	18.51	13.47
	0.278897	18.53	13.46
	0.279455	18.54	13.47
	0.279887	18.55	13.46
	0.280344	18.55	13.49
	0.280853	18.57	13.47
	0.281395	18.58	13.47
	0.281897	18.61	13.46
	0.282325	18.61	13.47
	0.282897	18.61	13.49
	0.283442	18.66	13.47
	0.283928	18.68	13.46
	0.284385	18.68	13.47
	0.284857	18.68	13.46
	0.285398	18.7	13.42
	0.285948	18.73	-0.25
	0.286398	18.73	-0.23
	0.286908	18.73	0.07
	0.287362	18.75	-0.03
	0.28792	18.76	-0.01
	0.2885	18.79	-0.01
	0.289043	18.83	0
	0.289496	18.84	0
	0.28999	18.84	0
	0.290447	18.83	0
	0.290946	18.86	0
	0.291489	18.84
	0.291928	18.86
	0.292503	18.88
	0.292955	18.87
	0.293477	18.88
	0.29397	18.88
	0.294463	18.9
	0.294978	18.94
	0.295485	18.94
	0.296014	18.94
	0.296538	18.99
	0.297063	19.01
	0.297564	18.99
	0.298022	18.97
	0.298517	19.01
	0.299059	19.03
	0.299564	19.02
	0.300095	19.02
	0.300604	19.03
	0.301095	19.05
	0.30163	19.03
	0.302075	19.02
	0.302652	19.05
	0.303196	19.06
	0.30367	19.05
	0.304237	19.08
	0.304657	19.05
	0.305246	19.05
	0.305727	19.06
	0.306216	19.06
	0.306694	19.08
	0.307178	19.05
	0.30781	19.09
	0.308248	19.06
	0.308762	19.08
	0.30938	19.1
	0.309821	19.06
	0.310297	19.08
	0.310749	19.05
	0.311364	19.08
	0.311771	19.05
	0.312348	19.08
	0.31281	19.06
	0.313383	19.08
	0.313871	19.08
	0.314305	19.06
	0.314819	19.06
	0.315275	19.06
	0.31582	19.06
	0.316296	19.06
	0.316749	19.05
	0.317331	19.08
	0.317756	19.06
	0.31828	19.08
	0.318788	19.08
	0.31926	19.08
	0.319696	19.09
	0.320193	19.08
	0.320706	19.09
	0.321201	19.09
	0.321679	19.09
	0.322123	19.08
	0.322647	19.09
	0.323148	19.1
	0.323688	19.13
	0.324148	19.12
	0.324658	19.13
	0.325124	19.09
	0.325682	19.13
	0.326247	19.14
	0.32665	19.13
	0.327148	19.12
	0.32763	19.14
	0.328202	19.14
	0.328658	19.19
	0.329216	19.2
	0.32965	19.2
	0.33014	19.2
	0.330598	19.2
	0.331136	19.2
	0.331688	19.23
	0.332218	19.23
	0.332639	19.21
	0.333111	19.2
	0.333642	19.21
	0.334164	19.23
	0.334659	19.24
	0.335146	19.25
	0.335663	19.24
	0.336187	19.25
	0.336618	19.27
	0.337153	19.25
	0.337677	19.3
	0.338246	19.28
	0.338726	19.28
	0.339203	19.28
	0.339735	19.28
	0.340277	19.3
	0.340768	19.28
	0.341241	19.28
	0.341776	19.28
	0.342283	19.3
	0.342773	19.27
	0.343285	19.28
	0.343776	19.3
	0.344362	19.31
	0.344746	19.28
	0.345348	19.31
	0.345742	19.28
	0.346247	19.27
	0.346719	19.28
	0.347166	19.25
	0.347717	19.27
	0.34822	19.25
	0.348736	19.28
	0.349284	19.25
	0.34984	19.25
	0.350287	19.24
	0.350859	19.25
	0.351337	19.24
	0.351802	19.21
	0.352452	19.2
	0.352936	19.2
	0.353418	19.21
	0.35383	19.19
	0.354462	19.19
	0.354945	19.14
	0.355485	19.12
	0.356007	19.13
	0.356452	19.13
	0.357052	19.1
	0.357509	19.09
	0.357971	19.08
	0.358492	19.03
	0.359005	19.05
	0.359492	19.03
	0.360021	19.01
	0.360523	19.02
	0.36096	19.01
	0.361557	19.01
	0.361999	18.99
	0.362469	18.99
	0.362972	18.95
	0.363392	18.94
	0.363986	18.94
	0.364501	18.94
	0.364981	18.9
	0.365563	18.91
	0.366077	18.87
	0.366535	18.86
	0.367132	18.86
	0.367605	18.84
	0.368087	18.81
	0.368576	18.81
	0.369101	18.81
	0.369587	18.77
	0.370112	18.76
	0.370547	18.76
	0.371043	18.73
	0.371595	18.73
	0.372019	18.73
	0.372468	18.7
	0.372929	18.66
	0.373475	18.68
	0.373889	18.66
	0.374334	18.66
	0.374897	18.66
	0.375342	18.65
	0.375764	18.62
	0.376263	18.65
	0.376741	18.61
	0.37732	18.66
	0.377735	18.61
	0.378279	18.65
	0.378702	18.61
	0.379302	18.62
	0.379733	18.61
	0.380235	18.62
	0.380721	18.59
	0.381244	18.62
	0.381808	18.65
	0.382283	18.61
	0.382766	18.59
	0.383216	18.58
	0.383778	18.59
	0.384299	18.59
	0.38476	18.57
	0.385329	18.59
	0.385887	18.57
	0.386363	18.57
	0.386909	18.55
	0.387519	18.57
	0.387953	18.54
	0.388517	18.54
	0.389014	18.51
	0.389503	18.5
	0.390016	18.49
	0.390466	18.47
	0.39099	18.47
	0.391429	18.43
	0.391966	18.47
	0.392432	18.43
	0.392914	18.4
	0.393339	18.43
	0.393911	18.42
	0.394333	18.42
	0.394797	18.4
	0.395329	18.4
	0.395872	18.39
	0.396363	18.39
	0.396883	18.39
	0.397287	18.39
	0.397783	18.38
	0.398333	18.39
	0.398729	18.35
	0.399315	18.38
	0.399773	18.38
	0.400306	18.39
	0.400732	18.35
	0.401247	18.35
	0.401703	18.35
	0.402284	18.36
	0.402711	18.33
	0.403232	18.38
	0.403656	18.33
	0.404253	18.36
	0.404698	18.33
	0.405258	18.36
	0.405672	18.32
	0.40625	18.33
	0.406741	18.33
	0.407288	18.33
	0.407804	18.33
	0.408351	18.35
	0.408778	18.31
	0.409256	18.31
	0.409832	18.31
	0.410377	18.31
	0.410868	18.27
	0.411453	18.32
	0.411918	18.27
	0.412402	18.27
	0.413019	18.27
	0.413489	18.24
	0.413999	18.21
	0.414556	18.21
	0.41516	18.21
	0.415607	18.21
	0.41618	18.17
	0.416829	18.17
	0.417503	18.09
	0.418145	18.07
	0.418728	18.03
	0.419435	18
	0.42057	17.91
	0.421351	17.83
	0.422218	17.73
	0.422897	17.67
	0.423412	17.55
	0.423908	17.47
	0.424201	17.39
	0.424573	17.3
	0.424842	17.28
	0.425043	17.17
	0.425365	17.14
	0.425711	17.1
	0.425892	17.02
	0.426287	17.03
	0.426605	16.99
	0.426893	16.99
	0.427248	16.95
	0.427665	16.96
	0.428031	16.92
	0.428446	16.91
	0.428927	16.92
	0.429427	16.92
	0.42987	16.88
	0.430394	16.86
	0.430909	16.88
	0.431471	16.91
	0.431826	16.85
	0.4323	16.84
	0.432834	16.85
	0.433311	16.86
	0.433687	16.84
	0.434169	16.86
	0.434642	16.85
	0.435094	16.86
	0.435614	16.85
	0.436121	16.86
	0.436614	16.85
	0.437084	16.85
	0.437599	16.86
	0.438076	16.86
	0.438685	16.88
	0.43915	16.88
	0.439556	16.86
	0.440173	16.88
	0.440654	16.86
	0.441189	16.88
	0.441693	16.88
	0.442168	16.86
	0.442702	16.88
	0.443312	16.91
	0.443713	16.86
	0.444236	16.88
	0.444757	16.86
	0.445336	16.88
	0.445773	16.86
	0.446331	16.86
	0.446751	16.85
	0.447396	16.86
	0.447879	16.86
	0.448265	16.85
	0.448835	16.86
	0.449353	16.85
	0.449893	16.85
	0.450285	16.84
	0.450749	16.84
	0.451385	16.85
	0.451801	16.82
	0.452309	16.82
	0.452866	16.82
	0.453407	16.84
	0.453851	16.81
	0.45432	16.8
	0.454931	16.82
	0.455463	16.82
	0.455908	16.8
	0.456427	16.78
	0.456986	16.77
	0.457565	16.78
	0.458006	16.73
	0.458478	16.73
	0.459077	16.74
	0.459535	16.7
	0.460022	16.73
	0.460523	16.69
	0.461175	16.69
	0.461611	16.66
	0.462101	16.63
	0.462677	16.63
	0.485964	0
	0.487505	0

## Sheet: Fig2
Figure 2. Kindlin-2 loss in osteocytes impairs skeletal responses to external mechanical ulna loading.
Load/Right-Ulna-uCT
Control = Kindlin-2 fl/fl
CKO = Dmp1-Cre; Kindlin-2 fl/fl
Fig2 b, d
Supplementary Fig 5a		Trabecular bone																				Cortical bone
		BMD (g/cm3)				BV/TV				Tb.Th (um)				Tb. Sp (um)				Tb. N (1/mm)				BMD (g/cm3)				BV/TV				Ct.Th (um)
Group		Control		CKO		Control		CKO		Control		CKO		Control		CKO		Control		CKO		Control		CKO		Control		CKO		Control		CKO
Loading date		D1	D14	D1	D14	D1	D14	D1	D14	D1	D14	D1	D14	D1	D14	D1	D14	D1	D14	D1	D14	D1	D14	D1	D14	D1	D14	D1	D14	D1	D14	D1	D14
D1 = before load		0.5787	0.483	0.2351	0.2453	30.656	20.7654	5.76962	6.58454	95.1756	107.066	77.5305	84.5696	217.608	244.423	389.951	413.704	3.69	2.24	0.74	0.78	0.9693	1.1722	1.0298	0.9684	82.0727	92.3504	81.0979	77.2735	232.049	240.486	218.727	233.05
D14 = after load		0.5348	0.5189	0.3015	0.3126	25.2608	17.1434	12.3636	12.9464	83.0217	76.4593	93.9229	91.0058	240.236	253.735	354.397	369.161	2.79	2.86	1.32	1.42	1.0068	1.1277	1.0695	1.0364	88.2169	92.9233	84.3187	81.5325	232.963	199.971	227.508	225.817
		0.5614	0.4989	0.3313	0.352	29.5039	23.8074	14.8585	17.2765	90.612	83.0974	99.1081	104.582	272.397	262.556	355.138	375.603	2.94	2.94	1.5	1.65	0.9976	1.0853	1.0356	0.985	83.7774	90.923	81.8492	80.3776	240.567	217.499	226.481	218.282
		0.4697	0.5451	0.3167	0.2675	17.8335	23.2653	12.6868	9.2074	100.43	79.1303	76.3609	72.1191	263.43	202.617	337.514	379.966	2.22	3.53	1.66	1.28	1.0146	1.0552	1.0164	1.0275	85.3852	91.7084	81.3537	79.4181	257.567	213.679	218.916	209.746
		0.4932	0.4867	0.3436	0.3344	31.1704	29.4924	14.8115	15.7237	80.3615	83.6034	80.8676	85.6385	192.788	194.179	336.583	354.105	3.76	3.71	1.83	1.84	0.9816	1.2608	1.0692	0.9914	77.8555	88.6818	86.6088	80.2217	231.521	227.021	222.341	211.894
		0.5111	0.5244	0.331	0.31	33.6928	30.9584	13.876	13.3468	82.9515	83.4459	93.18	82.6114	193.048	178.2	340.345	355.971	4	4.21	1.49	1.62	1.1006	1.0898	1.0409	0.9923	88.7529	86.3911	81.9978	79.5558	231.838	230.036	225.054	214.247
		0.521	0.4634	0.3068	0.3014	34.6238	36.0371	11.7392	12.158	84.2591	85.5689	69.5618	79.792	163.046	209.511	415.892	396.659	4.15	3.15	1.69	1.52	1.0494	1.0714	1.0119	1.0506	85.5877	85.3717	81.3715	80.4084	223.032	229.673	213.899	202.833
		0.5487	0.4466	0.2886	0.2645	34.9455	24.1762	10.1816	8.34402	83.4173	76.8356	64.4878	67.3135	201.07	197.103	387.734	416.155	4.03	3.48	1.58	1.24	1.0941	1.0481	1.1902	1.1205	86.4656	81.1258	89.3833	87.2036	230.38	224.752	232.727	228.697
		0.4871	0.4398	0.3494	0.3052	29.2618	23.7839	17.0129	12.9536	86.632	68.3862	85.2917	86.9082	184.143	243.729	410.635	425.044	3.91	2.94	1.99	1.49	1.1027	1.0577	1.119	1.114	86.8191	79.7068	89.5315	85.1154	241.394	229.156	248.985	237.365
		0.4395	0.4655	0.3014	0.2858	23.5154	22.6319	13.6825	10.8975	74.8054	77.0603	79.7481	77.5123	205.489	219.584	338.337	395.195	3.42	3.25	1.72	1.41	1.0995	1.0581	1.1095	1.1478	83.0512	80.388	89.8982	89.2536	237.101	195.534	224.795	211.499
		0.4642				26.5052	25.7486			68.7564	79.1415			211.675				3.5				1.0186	1.1093			80.5975	84.2502			188.404	224.76
										75.7837												1.064				83.5109				222.772
		Ratio = (D14-D1)/D1 *100
Fig2 c, e				Cortical bone/Ratio
				BMD (g/cm3)		BV/TV
				Control	CKO	Control	CKO
				12.0083	-5.96232	5.33511	-4.71572
				8.7911	-3.0949	8.52928	-3.30436
				4.00158	-4.88606	7.40546	-1.798
				28.4434	1.09209	13.9056	-2.37922
				-0.981283	-7.27647	-2.66104	-7.37459
				-2.07477	-4.66904	-1.26508	-2.97815
				-4.95148	3.82449	-6.55762	-1.18356
				-3.80173	-5.85616	-4.02694	-2.4386
				3.87787	-0.446827	-0.259995	-4.93248
				4.25752	3.45201	0.885201	-0.717
Fig2 i-k
Calcein Double Labeling-MAR quantification
			Fig 2i					Fig 2j					Fig 2k
			MAR					MS/BS					BFR
			Control		CKO			Control		CKO			Control		CKO
			Unload	Load	Unload	Load		Unload	Load	Unload	Load		Unload	Load	Unload	Load
			0.52673	0.832553	0.297913	0.267165		0.730086	0.880819	0.376623	0.262397		0.384558	0.558614	0.112201	0.0701034
			0.432177	0.654635	0.643368	0.397448		0.851372	0.825314	0.944426	0.436856		0.367943	0.584653	0.607613	0.173627
			0.557612	0.674895	0.567684	0.37445		0.818552	0.853321	0.929591	0.698838		0.486428	0.56619	0.527714	0.26168
Fig2 t-v
Nano-indentation results
Machine setting
Peak hold time	10sec													Fig 2t
Maximum load depth	1000nm		Fig 2u					Fig 2v						Representative data
Time to load	10sec		Young's modulus/ Gpa					Hardness/ Gpa							Load on samples / mN
Number of times to load	1		Control		CKO			Control		CKO					Control		CKO
Poissons Ratio	0.3		Unload	Load	Unload	Load		Unload	Load	Unload	Load			Displacement/ nm	Unload	Load	Unload	Load
			3.026	3.274	2.673	3.0261		0.14	0.152	0.103333	0.144263			3.02863	6.66441e-05	5.75751e-05	0.000794321	0.000410663
			3.587	3.507	2.885	2.86257		0.131	0.152	0.121059	0.150786			3.94857	0.000222893	0.000302007	0.000805416	0.000394203
			3.241	3.472	3.074	3.081		0.144	0.169	0.108	0.147			11.0358	0.000351692	0.000976927	0.0023856	0.00106949
			2.749	3.3362	2.581	3.12		0.125533	0.147667	0.108	0.153			16.7253	0.000238439	0.00111642	0.00143562	0.00109655
			2.73541	3.28531	2.625	3.185		0.126588	0.147937	0.116	0.134			10.7228	0.000928696	0.00144616	0.00168254	0.00145616
			2.736	4.44417	2.937	2.958		0.145	0.1485	0.123	0.129			16.4062	0.000821153	0.00175649	0.00169618	0.00187883
			3.453	3.77	2.962	3.06442		0.13679	0.162	0.098	0.140842			13.0907	0.00133169	0.00195442	0.00198993	0.00209838
			2.42684	2.90476		2.951			0.137647		0.137			-0.950914	0.00258732	0.00206916	0.0026493	0.00240612
														20.2259	0.00143064	0.00236297	0.00283756	0.00256186
														20.1717	0.00202876	0.00311493	0.00357448	0.00312688
														13.0187	0.00282279	0.0033562	0.00405011	0.00368292
Load/Right-Radius-uCT
Control = Kindlin-2 fl/fl
CKO = Dmp1-Cre; Kindlin-2 fl/fl
Fig2 o, q		Cortical bone
Supplementary Fig 5b		BMD (g/cm3)				BV/TV				Ct.Th (um)
Group		Control		CKO		Control		CKO		Control		CKO
Loading date		D1	D14	D1	D14	D1	D14	D1	D14	D1	D14	D1	D14
D1 = before load		0.8572	1.0703	0.9262	0.8488	71.3177	81.0964	73.9132	68.854	219.251	245.854	200.821	201.331
D14 = after load		0.8095	0.9757	0.9777	0.9374	67.7932	76.5606	76.0347	73.2927	216.45	201.561	211.53	206.142
		0.8843	0.941	0.9346	0.8771	72.0683	74.8394	75.0043	71.0867	219.284	194.804	204.739	201.895
		0.8951	0.9226	0.9505	0.8965	73.8413	76.5286	74.891	69.0632	214.239	202.025	196.398	187.482
		0.8847	1.1386	0.9038	0.8912	68.2903	78.8617	76.0648	71.432	205.885	211.614	214.974	202.193
		1.0123	1.0051	0.9422	0.9046	79.543	77.7883	74.9974	73.2062	231.23	221.659	205.624	201.881
		0.9989	0.9607	0.918	0.9144	80.4022	77.8208	72.5531	69.6376	218.204	236.378	188.968	185.013
		1.0573	0.9635	1.0443	0.9662	81.5021	73.7845	77.7505	74.5871	231.594	202.773	209.688	197.097
		1.0236	0.993	1.0134	0.9925	79.4375	75.9479	78.9658	75.8774	217.409	214.179	236.644	223.526
		1.0157	0.9755	1.0039	0.9471	78.1363	73.6877	77.1881	73.0508	216.244	198.08	202.828	197.55
		0.9347	1.0284			74.384	77.2396			196.861	219.642
		1.0042				78.0949				219.043
		Ratio = (D14-D1)/D1 *100
Fig2 p, r				Cortical bone/Ratio
				BMD (g/cm3)		BV/TV
				Control	CKO	Control	CKO
				20.5312	-8.35673	12.9326	-6.84484
				6.41185	-4.12192	3.84517	-3.60631
				3.07228	-6.15236	3.63925	-5.22305
				28.699	-5.68122	15.4801	-7.78175
				-0.711252	-1.39411	-2.20595	-6.09051
				-9.13648	-3.99066	-4.5168	-2.38824
				-5.87143	-0.392157	-7.11626	-4.01852
				-2.23491	-7.47869	-2.80072	-4.06873
				4.36504	-2.06236	-0.936115	-3.91101
				2.40988	-5.65793	-1.09514	-5.35997
Fig2 l-n
Calcein Double Labeling-MAR quantification			Fig 2l					Fig 2m					Fig 2n
			MAR					MS/BS					BFR
			Control		CKO			Control		CKO			Control		CKO
			Unload	Load	Unload	Load		Unload	Load	Unload	Load		Unload	Load	Unload	Load
			0.413873	0.968957	0.557767	0.468095		0.273102	0.652671	0.170125	0.239222		0.13416	0.718151	0.0948898	0.111979
			0.56862	1.2317	0.496774	0.29129		0.441689	0.541578	0.343742	0.267631		0.216978	0.511121	0.170762	0.0875641
			0.931997	0.803682	0.660609	0.363075		0.878616	1	0.54587	0		0.624053	0.663601	0.205132	0
Fig2 s, w, x
Nano-indentation results			Fig 2w					Fig 2x						Fig 2s
			Young's modulus/ Gpa					Hardness/ Gpa						Load on samples / mN
			Control		CKO			Control		CKO				Control		CKO
			Unload	Load	Unload	Load		Unload	Load	Unload	Load		Displacement/ nm	Unload	Load	Unload	Load
			3.3795	3.267	2.841	3.12		0.141875	0.15	0.116	0.142		-0.981191	0.00344628	0.000596457	9.48333e-05	0.000312005
			3.316	4.87812	2.787	3.143		0.135	0.17675	0.121	0.15		-14.1041	0.0012376	0.0013196	0.000419608	0.00133415
			3.139	3.511	3.062	3.625		0.139	0.175	0.114	0.1465		0.0489161	0.00103866	0.00223516	0.00163947	0.00102058
			2.665	3.238	2.553	3.086		0.129	0.146	0.096	0.151		-5.4423	0.00109558	0.00123189	0.00253328	0.00163247
			2.68694	3.5655	2.594	3.04		0.127882	0.150875	0.115	0.13		-1.48562	0.00204565	0.00162412	0.00122354	0.00165149
			1.95783	3.68423	3.033	2.833		0.118333	0.152615	0.124	0.131		0.165247	0.00170371	0.00165167	0.00167329	0.00181674
			2.681	2.382	3.031	3.005		0.138	0.157	0.102	0.145		-5.33667	0.00289582	0.00237903	0.00259879	0.00243136
			2.77594	2.458		2.802		0.137278	0.164		0.135		-18.0701	0.00230388	0.00207181	0.00197569	0.00350191
			2.472	3.399				0.137	0.158				2.2772	0.00330427	0.00253723	0.00179462	0.00250423
				3.27216					0.147895				-11.7825	0.00286618	0.00385124	0.00263778	0.00366425
													-13.5744	0.00339938	0.00335861	0.00306407	0.00406092
													2.46745	0.00380732	0.00400445	0.00281819	0.00362588
													2.12001	0.00406705	0.00374003	0.00315439	0.00393348
													1.48644	0.00442024	0.00449317	0.00382348	0.00426483
													2.71021	0.00488135	0.00443889	0.00449191	0.00447968
													2.92433	0.00507663	0.0056361	0.00516913	0.0047604
													2.50393	0.00563519	0.00477696	0.0043377	0.00508404
													-8.0245	0.00557311	0.00528653	0.00501681	0.00604331
													0.797478	0.00607439	0.00572211	0.00519338	0.00579649
													3.05993	0.00645469	0.00613202	0.00540523	0.00596094
													4.56295	0.0065609	0.00650545	0.00711344	0.00617605
													5.65569	0.00686349	0.00679217	0.0066201	0.00641919
													5.07102	0.00726929	0.00679971	0.00667395	0.00676952
													5.32792	0.0075534	0.00723536	0.00640912	0.00707156
													5.24521	0.00800953	0.00819487	0.00681573	0.00739707
													4.78393	0.00908471	0.00810776	0.00754611	0.00774857
													5.29868	0.00891273	0.00814715	0.00749188	0.00804236
													4.61354	0.00926813	0.00837254	0.00788164	0.00841496
													1.07898	0.00943138	0.00876816	0.00811779	0.00896858
													6.54344	0.0107053	0.00930925	0.00907315	0.00896339
													5.49577	0.0105052	0.00932117	0.00908481	0.00937006
													4.4714	0.010497	0.00965587	0.00899067	0.00977557
													4.30235	0.0118018	0.0101439	0.0096304	0.010132
													6.58505	0.0112689	0.0102973	0.0105312	0.0103374
													0.807316	0.0116871	0.0107106	0.0107236	0.0110507
													5.90849	0.0120236	0.0111265	0.0105312	0.0110873
													8.73593	0.0124643	0.0114625	0.0112409	0.0112682
													10.8922	0.013031	0.0118594	0.0114559	0.0114949
													8.30309	0.0131189	0.0121774	0.0117269	0.0120218
													11.3907	0.0135733	0.012599	0.0121058	0.012197
													4.51161	0.014002	0.0128713	0.0122983	0.0130002
													6.56662	0.0143182	0.0140431	0.0130484	0.0132483
													8.03143	0.0148008	0.0136215	0.013301	0.0135356
													10.5017	0.0152431	0.0140492	0.0137823	0.0137631
													10.2692	0.0157507	0.014407	0.0153966	0.0141627
													6.86683	0.01588	0.0149293	0.0148024	0.0147648
													8.29305	0.0163246	0.0153363	0.0152199	0.0150686
													8.84064	0.0167295	0.0157068	0.0150901	0.0154311
													8.82592	0.0172835	0.0165958	0.0153411	0.0158325
													6.63526	0.0176353	0.016451	0.0158798	0.0163746
													13.01	0.0181485	0.0168684	0.0161436	0.0163848
													12.336	0.018739	0.0171658	0.0164541	0.0168389
													11.9736	0.0190646	0.01761	0.0169378	0.0172772
													11.0543	0.0194768	0.0185104	0.0180639	0.017755
													11.8181	0.0198935	0.0184975	0.0187813	0.018131
													11.3862	0.0203602	0.0189136	0.0189773	0.0185854
													12.0889	0.0209968	0.0193333	0.0186412	0.0189732
													4.85647	0.0213281	0.0198918	0.0190675	0.0198637
													12.7807	0.0219295	0.0201688	0.0194067	0.0198092
													13.0853	0.0223746	0.0209594	0.0200718	0.0202349
													12.6496	0.0227191	0.0211554	0.0208101	0.0207109
													14.6397	0.0232379	0.0215894	0.020768	0.021039
													13.8265	0.0236519	0.0220395	0.0211108	0.0215465
													12.3655	0.0241676	0.0224168	0.0215476	0.0220994
													13.0819	0.0247716	0.0229867	0.0221483	0.0225204
													15.2477	0.0252118	0.0234461	0.0228441	0.0228553
													13.4895	0.0258302	0.0237855	0.0237606	0.0234394
													14.1448	0.0262849	0.0243345	0.0239027	0.0238774
													16.7667	0.0267903	0.0247684	0.0243637	0.0241965
													16.9712	0.0273241	0.0253411	0.0246323	0.0246712
													13.7369	0.0278869	0.0258428	0.0256273	0.0253661
													14.6627	0.0284253	0.0262919	0.0253624	0.0258057
													14.5929	0.028979	0.0268985	0.0261737	0.0263124
													15.5829	0.0295763	0.0272424	0.026464	0.0267572
													18.1589	0.0300662	0.0279115	0.0268256	0.0271078
													17.8241	0.0306308	0.0284483	0.0279289	0.0276449
													18.2234	0.0311493	0.0288417	0.0279141	0.0281406
													18.9215	0.0317449	0.0294226	0.0285841	0.0286232
													19.5944	0.0322678	0.0299224	0.0292788	0.0291123
													19.8302	0.0328713	0.0304993	0.0300883	0.0296336
													17.9108	0.0333405	0.03098	0.0301684	0.0302951
													17.0381	0.0341605	0.0316753	0.0304716	0.0308967
													19.2947	0.0347447	0.0320433	0.0309405	0.0313074
													19.6299	0.0353345	0.0325951	0.0314993	0.0318431
													21.0943	0.0358219	0.0333464	0.0320764	0.0323136
													20.3514	0.036436	0.0338939	0.0329205	0.0329278
													20.3772	0.0371661	0.0343855	0.0336103	0.0334994
													21.2052	0.0376208	0.035046	0.0340454	0.0340261
													19.1199	0.0383426	0.0356043	0.0343127	0.0347405
													21.1183	0.0390021	0.0361308	0.0347954	0.0352055
													22.7493	0.0395509	0.0367221	0.0355834	0.0356986
													23.3916	0.0402312	0.0373711	0.0364748	0.0362587
													24.791	0.0409335	0.0379605	0.0367366	0.0367774
													26.7383	0.041648	0.0385532	0.0374089	0.0372677
													23.7706	0.042213	0.0392284	0.0380102	0.0380712

## Sheet: Fig3
Figure. 3. Mice with Kindlin-2 loss in osteocytes fail to restore the hindlimb unloading (HLU)-induced bone loss.
Fig3 b-d
HLU = Hindlimb unloading
Gruop1	Control
Group2	Control+HLU
Group3	CKO
Group4	CKO+HLU
			Fig 3b				Fig 3c				Fig 3d
			BV/TV				Tb. Sp (um)				Tb. N (1/mm)
			1	2	3	4	1	2	3	4	1	2	3	4
			11.0119	11.2672	6.04366	3.25636	197.68	273.099	237.564	585.065	3.37	2.22	1.53	0.79
			16.5861	9.73603	5.88942	4.69449	166.576	271.712	322.16	388.935	4.63	2.37	1.36	1.03
			12.5257	7.45717	10.8657	4.63619	238.128	300.263	297.22	398.365	2.91	1.8	2.15	1.12
			16.1603		9.15296	3.33346	239.489		313.89	348.27	3.02		2.08	0.79
			17.3143		5.37019	3.21682			282.13	380.535			1.16	0.71
					5.46632	5.27844			277.584	459.853			1.22	1
					7.73586				264.64	387.599			1.41
Fig3 f-h
HLU-recovery = 21 days' Hindlimb unloading + 21 days' recovery
Gruop1	Control
Group2	Control+HLU+Recovery
Group3	CKO
Group4	CKO+HLU+Recovery
			Fig 3f				Fig 3g				Fig 3h
			BV/TV				Tb. Sp (um)				Tb. N (1/mm)
			1	2	3	4	1	2	3	4	1	2	3	4
			7.93912	12.082	9.15296	3.0555	254.016	214.446	237.564	380.211	1.93	2.84	2.08	0.64
			12.5257	10.1968	5.37019	1.99311	238.128	256.982	322.16	411.505	2.91	2.17	1.16	0.41
			16.1603	9.35713	5.46632	3.69823	239.489	263.642	297.22	412.294	3.02	1.92	1.22	0.82
				11.6779	7.73586		259.114	264.661	313.89		2.74	1.77	1.41
								238.142				2.22
								239.102				2.87

## Sheet: Fig4a
Figure. 4. MLO-Y4 cells with Kindlin-2 deletion exhibit dramatic focal adhesion defects and cytoskeleton alternation. (a) Western-blot results for wild-type (WT) and Kindlin-2 knock-out (K2KO) MLO-Y4 cells.
Figure 4a
	p-Talin1	WT	KO
		1	0.557446
		0.89699	0.482685
		1	0.558671
		1.01	0.385441
	Talin1	WT	KO
		1	0.70363
		1	0.674954
		0.994907	0.637632
	P-FAK	WT	KO
		1	0.84031
		1.22246	1.03588
		1	0.164053
	FAK	WT	KO
		1	0.829483
		0.956546	0.83575
		1	0.86477
		0.901012	0.91339
	ITGB-1	WT	KO
		1	0.805835
		0.942524	0.902102
		1	0.820364
		0.910036	0.815055
	ITGB-3	WT	KO
		1	0.704393
		1.12257	0.725944
		1	0.626561
		1.33779	0.454111
	Cx43	WT	KO
		1	0.86221
		1.10864	0.965758
		1	0.942712
		0.948431	1.12133
	Kindlin-2	WT	KO
		1	0.270389
		1.17555	0.290406
		1	0.0294062
		0.979871	0.0313633

## Sheet: Fig4d-h
Figure 4. (d-h) Quantitative analysis for nuclear area, spreading area, dendritic number, dendritic length and the frequency distribution of dendritic length of WT and K2KO MLO-Y4 cells.
Figure 4d-h
		2D Nuclear size / um2		Spreading area / um2		Dendritic number per cell		Dendritic length / um
		WT	K2KO	WT	K2KO	WT	K2KO	WT	K2KO
		150.138	75.116	1148.7	279.024	6	5	11.602	9.513
		176.99	124.909	1033.44	397.902	4	2	8.697	5.084
		150.478	100.406	856.553	398.176	6	2	41.83	3.449
		89.345	255.813	872.388	379.579	3	2	19.167	8.971
		177.191	249.216	1276.8	434.438	6	5	55.02	2.344
		97.888	148.3		559.447	3	4	57.778	7.274
		133.546	104.423		429.06	3	6	43.571	4.832
		177.639	171.351		270.907	4	3	26.616	20.708
		116.721	101.982			3	7	43.478	4.667
		129.297	159.408			3	3	30.19	14.186
		161.494	176.604			3	3	15.91	8.127
		142.877	196.502			6	3	30.022	10.338
		119.44	184.977			3	4	60.596	9.654
		125.527	144.638			7	3	20.489	9.042
		231.14	150.756			6	3	34.032	9.884
		166.592	157.323			4	5	34.713	13.326
		154.032	145.72				4	31.241	6.085
		147.141	175.599				4	20.015	13.536
		176.712	129.992				4	30.004	11.799
		103.651	120.661				3	19.929	18.065
		194.432	121.248				4	19.345	8.675
		205.015	158.883				6	39.983	3.509
		298.392	110.14				4	22.936	3.315
		221.423	167.118				4	14.16	2.355
		154.094	135.152				6	13.286	9.406
			258.81				4	20.869	4.84
			147.713					19.376	6.617
			90.766					18.345	12.003
			89.005					28.698	5.368
			195.081					22.408	20.652
			167.303					30.597	15.327
			141.564					26.687	4.983
			140.374					22.067	2.822
			78.963					15.462	3.88
			128.339					29.721	3.844
			136.373					24.37	4.832
			151.869					15.118	8.618
			106.123					16.055	17.375
			126.825					9.723	4.986
			98.089					34.314	11.588
			87.182					39.798	7.861
			80.816					24.199	7.766
			135.755					25.298	7.093
			92.929					20.87	11.142
								40.356	12.457
								35.283	12.31
								27.708	25.393
								13.93	4.375
								17.147	3.786
								10.408	45.607
								40.356	7.22
								44.448	4.277
								17.124	11.341
								50.847	3.38
								20.316	3.29
								11.883	8.894
								10.176	14.521
								17.214	6.098
								20.786	2.718
								20.989	10.175
								16.076	18.444
									6.771
									4.966
									9.844
									12.036
									10.742
									3.826
									4.827
									4.375
									5.746
									11.906
									5.878
									1.528
									3.083
									1.762
									19.957
									4.78
									15.002
									8.923
									5.975
									11.701
									8.071
									10.759
									8.827
									5.608
									51.832
									6.63
									44.464
									7.955
									9.442
									4.404
									3.558
									6.617
									12.929
									11.606
									9.079
									12.907
									23.32
									7.17
									13.102
									9.141
									9.129
									5.948
									9.575
									3.496
									4.818
									5.051
									4.462
									8.929
									6.3
									5.411
									8.785
									22.069
									13.984
									14.274
									12.026
									9.654
									4.398

## Sheet: Fig4l-m
Figure 4. Statistical analysis of percentage of spreading cells for WT and K2KO cells on glass surface (l) and Col-1 coated surface (m) at 3, 6 and 24 hours after seeding.
Figure 4l
Glass surface spreading record
		WT			K2KO-1			K2KO-2
		Exp1	Exp2	Exp3	Exp1	Exp2	Exp3	Exp1	Exp2	Exp3
	3 hrs	92.6	92.5	94.7	15.2	14.7	14.9	23.9	17.5	22.4
	6 hrs	96.2	96.9	94.9	14.4	9.7	10.4	79.8	77.5	79
	24 hrs	97.7	98.8	98.4	68.7	82.9	45.6	74.3	81.2	89.7
Figure 4m
Col-1 coated surface spreading record
		WT			K2KO-1			K2KO-2
		Exp1	Exp2	Exp3	Exp1	Exp2	Exp3	Exp1	Exp2	Exp3
	3 hrs	0	0	0	0	0	0	0	0	0
	6 hrs	50.9	58.9	45.7	0	0	0	2.2	4.3	0
	24 hrs	87.2	85.9	92.5	6.7	13	9.8	28.9	29.6	24.2

## Sheet: Fig5
Figure. 5. Fluid shear stress (FSS) up-regulates Kindlin-2 and down-regulates Sclerostin and Smad2/3 expression in a dose-dependent manner in MLO-Y4 cells.
							Figure 5c
							0	1	5	10
						Kindlin-2	0.846179	2.15142	2.84552	3.04955
							1.07374	1.50205	1.93348	2.12117
							1.06028	1.83436	2.36282	2.55221
							0	1	5	10
						Smad2/3	0.880038	0.848707	0.548581	0.139898
							1.18418	0.788889	0.584277	0.261969
							0.934765	0.666135	0.405258	0.255092
							0	1	5	10
						Sclerostin	0.965097	0.877654	0.461543	0.411343
							0.953039	0.637845	0.583931	0.410472
							1.06742	0.726737	0.641633	0.579046
							Figure 5e
							WT	#3	#10
						Smad2/3	1.01579	1.83999	1.49566
							0.937595	2.01292	2.27006
							1.03363	2.16024	2.00974
							WT	#3	#10
						Sclerostin	0.912276	2.49046	2.36495
							1.14283	2.12289	2.37511
							0.951032	2.06682	2.29069
							Figure 5i
							si-NC	si-Smad2
						Smad2	0.938586	0.28901
							1.03622	0.331357
							1.04379	0.306223
							si-NC	si-Smad2
						Sclerostin	0.972736	0.640646
							1.03835	0.532505
							0.983623	0.430573
							Figure 5k
							si-NC	si-Smad2
						Smad3	0.863954	0.25914
							0.944143	0.196092
							1.18397	0.22208
							si-NC	si-Smad2
						Sclerostin	0.916897	0.327441
							1.00891	0.294249
							1.06869	0.2929
							Figure 5m
							si-NC	si-Smad2
						Smad2/3	1.07099	0.255696
							0.980358	0.18084
							0.945409	0.222604
							si-NC	si-Smad2
						Sclerostin	1.04549	0.477624
							0.891074	0.563342
							1.0532	0.631174
							Figure 5o
							WT-static	WT-FSS	KO-static	KO-FSS
						Kindlin-2	1.33659	2.2267	0	0
							0.846731	1.7335	0	0
							0.817447	1.8783	0	0
							WT-static	WT-FSS	KO-static	KO-FSS
						Smad2/3	1.24634	0.647738	1.81501	2.48969
							0.959197	0.534997	2.04708	2.15738
							0.806951	0.465671	1.74621	2.57937
							WT-static	WT-FSS	KO-static	KO-FSS
						Mef2c	1.14706	0.506152	1.99921	2.77175
							0.788348	0.548623	1.58774	2.34732
							1.06124	0.504241	1.64456	2.23623
							WT-static	WT-FSS	KO-static	KO-FSS
						Sclerostin	1.32619	0.590946	1.97238	2.27386
							0.793027	0.3733	2.04414	2.3873
							0.884847	0.42913	1.76662	2.09391
						6.8764	29.3276	4.7527	9.5437
						7.5435	27.1656	5.0122	9.2215
Figure 5. (p) The transcription levels of Kindlin-2, Smad2, Smad3, Mef2c and Sclerostin mRNA were detected through quantitative PCR analysis in WT and K2KO cells under static and FSS conditions.
Cell:	MYL-Y4
Growth medium:		a-DMEM+10%FBS
	Figure 5p
	Kindlin-2
	WT+Static	WT+FSS	K2KO+Static	K2KO+FSS
	1	1.353	1.016	1.115
	0.953	1.561	1.022	1.083
	1	2.621	1.113	1.058
	1.125	2.588	1.086	0.989
	1	1.877	0.954	0.959
	0.976	1.934	0.981	0.981
	Sost
	WT+Static	WT+FSS	K2KO+Static	K2KO+FSS
	1	1.135	4.252	7.356
	0.989	1.312	3.866	7.012
	1	1.355	5.135	8.876
	1.114	1.218	5.632	8.136
	1	1.033	4.223	5.235
	1.108	1.087	4.357	5.366
	Smad2
	WT+Static	WT+FSS	K2KO+Static	K2KO+FSS
	1	0.653	2.142	3.213
	1.121	0.712	2.331	3.114
	1	0.592	1.878	2.731
	0.993	0.516	1.731	2.831
	1	0.883	1.515	2.131
	1.009	0.715	1.621	1.979
	Smad3
	WT+Static	WT+FSS	K2KO+Static	K2KO+FSS
	1	1.065	3.612	3.828
	1.055	1.012	3.533	4.213
	1	0.533	2.879	4.636
	1.112	0.525	3.135	4.791
	1	0.413	2.326	3.122
	0.953	0.486	2.408	3.336
	Mef2c
	WT+Static	WT+FSS	K2KO+Static	K2KO+FSS
	1	0.372	2.921	5.115
	1.109	0.389	2.836	4.893
	1	0.593	3.452	6.316
	1.088	0.611	3.387	6.738
	1	0.723	3.148	4.332
	1.133	0.711	3.091	4.689

[truncated: 3 more sheets: Fig6, Sup.Fig2, Sup.Fig4-5]
